# Supplementary material for: Dominant Factors Affecting Rheological Properties of Cellulose Derivatives Forming Thermotropic Cholesteric Liquid Crystals with Visible Reflection
Source: Int J Mol Sci. 2023 Feb 21;24(5):4269. doi: 10.3390/ijms24054269 (PMC10002051; doi:10.3390/ijms24054269)
Supplement: Supplementary file 1 [file ijms-24-04269-s001.zip]

Archive with 1 entries (1 files):
- ijms-2023309-supplementary.pdf
